# Supplementary material for: Changes in the Fecal Microbiota Associated with a Broad-Spectrum Antimicrobial Administration in Hospitalized Neonatal Foals with Probiotics Supplementation
Source: Animals (Basel). 2021 Aug 2;11(8):2283. doi: 10.3390/ani11082283 (PMC8388449; doi:10.3390/ani11082283)
Supplement: Supplementary file 1 [file animals-11-02283-s001.zip]

Archive with 1 entries (1 files):
- animals-1262152-supplementary.pdf
